# Supplementary material for: A Role for the VPS Retromer in Brucella Intracellular Replication Revealed by Genomewide siRNA Screening
Source: mSphere. 2019 Jun 26;4(3):e00380-19. doi: 10.1128/mSphere.00380-19 (PMC6595151; doi:10.1128/mSphere.00380-19)
Supplement: TABLE S1 [file mSphere.00380-19-st001.xlsx]

## Sheet: Legend Table S1&S2
Table S1&S2
Header	Description
Gene_ID	Entrez gene ID
RSA_LogP	Log10 of the RSA output P-value. Cut-off: P-val ≤ 0.01 (see Materials and Methods)
Infection Index	Average infection index from all siRNA targetting a given gene (see Materials and Methods)
Cell Count Index	Average cell count index from all siRNA targetting a given gene (see Materials and Methods)

## Sheet: Table S1 RSA_HitListDown
Gene_ID	Gene Symbol	RSA_LogP	Infection Index	CellCount Index
10096	ACTR3	-6.784	-1.12192	-0.44612
10094	ARPC3	-6.45	-1.12176	-0.200435
10787	NCKAP1	-6.347	-1.10319	-0.829111
23191	CYFIP1	-6.038	-1.21138	-0.660384
7048	TGFBR2	-5.069	-1.37167	-0.557474
5045	FURIN	-4.815	-0.994871	0.0532768
23480	SEC61G	-4.741	-1.14958	-0.332404
2260	FGFR1	-4.728	-1.25477	-0.548329
10097	ACTR2	-4.552	-1.02175	0.389525
283902	HCCAT5	-4.331	-1.33467	0.0489267
5879	RAC1	-3.885	-0.914153	-0.135681
6520	SLC3A2	-3.828	-0.959394	0.397492
651746	ANKRD33B	-3.673	-1.70295	0.012327
80228	ORAI2	-3.619	-0.767341	-0.878738
7879	RAB7A	-3.582	-0.986631	-2.2315
79898	ZNF613	-3.524	-1.28073	-0.661785
93010	B3GNT7	-3.457	-1.468	-0.271798
353139	LCE2A	-3.41	-0.550809	-0.728278
460	ASTN1	-3.362	-1.16388	-0.93172
23218	NBEAL2	-3.34306	-0.410629	0.329269
100507050	TPBGL	-3.326	-1.5593	-0.312454
56654	NPDC1	-3.274	-0.985409	-0.41548
79948	PLPPR3	-3.237	-1.04503	0.373267
50511	SYCP3	-3.104	-1.54402	-0.468764
151903	CCDC12	-3.074	-0.997771	-0.736296
27158	NDOR1	-3.059	-0.799979	0.03254
5909	RAP1GAP	-3.049	-0.961571	-0.243191
26696	OR2T1	-3.035	-1.06336	0.48557
6396	SEC13	-2.999	-0.916065	-0.891705
85417	CCNB3	-2.945	-1.02055	-0.404324
998	CDC42	-2.942	-0.789485	0.29292
129446	XIRP2	-2.866	-0.942705	-1.2148
55711	FAR2	-2.86	-1.13903	0.220243
822	CAPG	-2.858	-0.355253	-0.180611
375719	AQP7P1	-2.825	-0.724149	-0.0306299
11024	LILRA1	-2.822	-1.05727	0.39174
4184	SMCP	-2.813	-0.991632	-3.37005
9048	ARTN	-2.79	-0.923532	-0.867867
728175	LINC02363	-2.783	-1.0508	-0.124489
2051	EPHB6	-2.778	-0.739164	0.203983
3196	TLX2	-2.773	-0.810455	-0.251932
51166	AADAT	-2.769	-1.23838	-0.0197024
9584	RBM39	-2.767	-0.952695	-0.382985
116173	CMTM5	-2.76673	-0.588911	0.151363
387601	SLC22A25	-2.765	-1.05298	0.205591
23057	NMNAT2	-2.764	-0.571612	-0.572356
440387	CTRB2	-2.749	-1.5123	-0.339352
54998	AURKAIP1	-2.745	-1.04348	0.0823503
1725	DHPS	-2.735	-0.915474	-0.870461
4752	NEK3	-2.734	-0.870526	0.274659
219927	MRPL21	-2.728	-0.928949	0.7596
55698	RADIL	-2.723	-1.41827	-0.261553
284111	SLC13A5	-2.722	-0.683439	0.134515
56659	KCNK13	-2.721	-1.21708	0.226406
57609	DIP2B	-2.692	-0.952848	-0.688298
51282	SCAND1	-2.682	-1.07936	-0.294244
727915	AGBL1-AS1	-2.67	-0.977463	-0.896548
221416	C6orf223	-2.664	-0.465	-1.0244
7691	ZNF132	-2.656	-0.801241	-0.328629
23423	TMED3	-2.651	-1.00955	0.082555
23557	SNAPIN	-2.65	-0.84485	0.00668133
255275	MYADML2	-2.646	-1.02165	-0.556669
63940	GPSM3	-2.643	-0.882019	0.0261944
9607	CARTPT	-2.642	-0.776799	-1.33886
84162	KIAA1109	-2.612	-0.884061	0.410094
730249	ACOD1	-2.607	-1.14661	0.0498153
9506	PAGE4	-2.607	-0.92229	0.298628
3487	IGFBP4	-2.598	-1.36223	0.997556
6711	SPTBN1	-2.595	-0.684793	-0.0153345
23234	DNAJC9	-2.567	-0.80314	-0.578379
283149	BCL9L	-2.56158	-0.382067	-0.8925
162073	ITPRIPL2	-2.539	-0.971307	0.387815
10109	ARPC2	-2.539	-0.773452	0.383809
3120	HLA-DQB2	-2.538	-1.34394	-0.111898
441869	ANKRD65	-2.532	-0.826818	0.1832
122748	OR11H6	-2.531	-1.10298	-0.302627
400120	SERTM1	-2.52	-0.990012	0.395873
57584	ARHGAP21	-2.519	-0.634896	0.0710298
23245	ASTN2	-2.516	-0.7697	-0.0802433
6850	SYK	-2.51	-0.937719	-0.378047
53905	DUOX1	-2.502	-0.857609	-0.415795
27246	RNF115	-2.49	-0.857716	-1.19935
63027	SLC22A23	-2.484	-1.03087	-0.347408
57369	GJD2	-2.483	-0.77914	-0.216377
150165	XKR3	-2.474	-0.767439	0.764594
161823	ADAL	-2.471	-1.03773	-0.0296945
286122	C8orf31	-2.469	-0.824073	0.09507
51330	TNFRSF12A	-2.468	-0.716511	-0.186733
56129	PCDHB7	-2.467	-0.652958	-0.265409
7046	TGFBR1	-2.463	-0.886491	-1.84755
51726	DNAJB11	-2.462	0.124877	0.03143
55737	VPS35	-2.455	-0.757637	-0.521516
286076	BREA2	-2.454	-0.465133	-0.760202
80345	ZSCAN16	-2.453	-0.954103	-0.318381
80321	CEP70	-2.452	-1.13055	-0.464182
57178	ZMIZ1	-2.438	-0.473481	0.0185775
476	ATP1A1	-2.437	-0.851586	-1.32164
8859	STK19	-2.427	-1.03175	-0.115585
284114	TMEM102	-2.427	-0.510161	0.84794
6193	RPS5	-2.426	-1.2978	-0.384264
81890	QTRT1	-2.424	-0.970887	0.0659517
125488	TTC39C	-2.424	-0.954464	0.458732
253190	SERHL2	-2.419	-1.10227	-0.0078975
388011	LINC01550	-2.418	-0.91171	-0.430315
10735	STAG2	-2.418	-0.752748	-0.0488271
120935	CCDC38	-2.417	-1.03835	0.684367
3543	IGLL1	-2.407	-0.82022	-0.322798
200728	TMEM17	-2.401	-1.06343	0.35017
125336	LOXHD1	-2.399	-0.681767	-0.798137
192286	HIGD2A	-2.393	-1.06397	0.207802
92922	CCDC102A	-2.39	-0.99975	1.5278
9154	SLC28A1	-2.386	-1.24059	0.0350588
51225	ABI3	-2.379	-1.18901	-0.0645996
3670	ISL1	-2.379	-0.659295	0.122459
3675	ITGA3	-2.372	-0.843626	-0.15226
391192	OR2L3	-2.366	-0.979928	0.131477
113622	ADPRHL1	-2.362	-0.868706	0.465355
55206	SBNO1	-2.358	-0.651107	-0.518594
7739	ZNF185	-2.353	-1.13613	-0.595237
79631	EFL1	-2.348	-0.782065	-0.745749
374877	TEX45	-2.342	-0.842751	-0.168391
4363	ABCC1	-2.329	-0.9077	-0.751993
54842	MFSD6	-2.328	-0.933328	0.416078
64146	PDF	-2.327	-0.951307	-0.389063
23415	KCNH4	-2.325	-1.18139	-0.116185
8754	ADAM9	-2.323	-0.894608	-0.316625
64976	MRPL40	-2.316	-0.827536	-0.1775
142891	SAMD8	-2.313	-1.01741	-0.365531
527	ATP6V0C	-2.311	-0.612947	-0.791722
4110	MAGEA11	-2.302	-1.0358	0.320496
132228	LSMEM2	-2.301	-0.979068	-0.446703
84287	ZDHHC16	-2.301	-0.533654	-0.524676
83695	RHNO1	-2.295	-1.12715	-0.260434
9559	VPS26A	-2.29	-0.946927	-0.367872
187	APLNR	-2.29	-0.415136	-0.852705
10810	WASF3	-2.29	-0.378918	-0.864379
51566	ARMCX3	-2.289	-0.90971	1.12295
57593	EBF4	-2.283	-1.09036	-0.513108
8239	USP9X	-2.272	-0.935556	-0.533331
56667	MUC13	-2.272	-0.900931	-1.22479
404672	GTF2H5	-2.269	-0.992665	-0.978098
3177	SLC29A2	-2.263	-1.22004	0.513779
80067	DCAF17	-2.256	-0.781593	-0.152428
9409	PEX16	-2.255	-1.01161	0.508382
1495	CTNNA1	-2.253	-0.924272	1.10776
283600	SLC25A47	-2.245	-0.987232	-1.78036
58510	PRODH2	-2.244	-0.663379	0.194047
908	CCT6A	-2.237	-0.908696	-1.06884
283440	ITFG2-AS1	-2.231	-1.0212	-0.118747
347741	OTOP3	-2.228	-1.08558	-0.300192
55759	WDR12	-2.225	-0.952851	-0.161806
5836	PYGL	-2.223	-0.998663	0.0945227
78999	LRFN4	-2.209	-0.976654	-0.519997
79899	PRR5L	-2.206	-1.25369	-0.73123
28956	LAMTOR2	-2.205	-0.352578	#N/A
337972	KRTAP19-5	-2.204	-1.21882	-0.72137
123346	HIGD2B	-2.202	-0.862507	0.10549
65062	TMEM237	-2.2	-1.02581	0.738514
56652	TWNK	-2.199	-0.36426	-0.401607
342527	SMTNL2	-2.194	-1.06742	0.124406
374907	B3GNT8	-2.19	-0.836942	-0.270529
1965	EIF2S1	-2.184	-0.729043	-0.19495
153684	LOC153684	-2.177	-1.02411	0.43731
26000	TBC1D10B	-2.173	-0.941059	0.501913
3846	KRTAP5-9	-2.17146	-0.220924	-0.77261
201633	TIGIT	-2.171	-0.822285	-0.164145
164633	CABP7	-2.166	-1.01459	0.541986
140710	SOGA1	-2.166	-0.793908	-0.404029
54543	TOMM7	-2.166	-0.502052	0.180109
100499466	LINC00674	-2.161	-0.834142	-0.710345
9489	PGS1	-2.161	-0.473838	0.0732333
79029	SPATA5L1	-2.16	-0.797785	0.0513767
79094	CHAC1	-2.129	-0.854778	-0.0708417
26103	LRIT1	-2.121	-0.547709	-0.180403
284100	YWHAEP7	-2.12	-0.944418	0.0504289
10535	RNASEH2A	-2.119	-0.841232	0.502564
60685	ZFAND3	-2.118	-1.04821	1.04202
81855	SFXN3	-2.118	-1.0376	0.0614536
9524	TECR	-2.112	-1.00423	-0.461363
23412	COMMD3	-2.11	-0.6204	-0.525267
284688	LINC01142	-2.105	-0.964573	0.181666
80111	C3orf36	-2.099	-0.998039	-0.300875
66035	SLC2A11	-2.098	-0.972346	0.021791
10923	SUB1	-2.096	-1.00253	-0.166037
226	ALDOA	-2.095	-0.961934	-0.345367
5365	PLXNB3	-2.094	-0.715928	0.0601055
4284	MIP	-2.09	-1.12821	-0.950731
54112	GPR88	-2.088	-0.874493	0.27289
399706	LINC00200	-2.086	-0.96596	-0.309364
90827	ZNF479	-2.085	-1.31963	-0.477585
4089	SMAD4	-2.084	-0.541941	0.266008
79833	GEMIN6	-2.083	-0.693757	0.00613994
51006	SLC35C2	-2.07921	-0.315443	0.0181925
5063	PAK3	-2.078	-0.72217	-0.37172
58511	DNASE2B	-2.077	-1.12889	-0.99939
83939	EIF2A	-2.075	-0.84278	0.0607075
10959	TMED2	-2.0681	-0.629633	-0.567162
400958	LINC02245	-2.066	-1.06229	-0.104521
81621	KAZALD1	-2.064	-0.687081	-0.21393
5226	PGD	-2.063	-1.05615	0.014109
6398	SECTM1	-2.059	-0.869657	0.611527
23334	SZT2	-2.058	-0.559023	-0.173991
9414	TJP2	-2.057	-0.742971	-0.271973
10525	HYOU1	-2.055	-0.816932	0.0180758
85293	KRTAP3-3	-2.053	-0.827587	-0.514705
50861	STMN3	-2.047	-0.801379	-1.01306
91	ACVR1B	-2.045	-0.604463	-0.028546
92745	SLC38A5	-2.044	-1.12253	-0.268138
23201	FAM168A	-2.043	-1.12878	-0.241292
256643	BCLAF3	-2.037	-0.301556	-0.681182
54577	UGT1A7	-2.034	-1.2001	-0.370582
4814	NINJ1	-2.03235	-0.443523	-0.65743
9399	STOML1	-2.027	-1.05686	-0.350832
6880	TAF9	-2.026	-0.822248	-0.357653
8408	ULK1	-2.025	-0.646211	-0.29702
10806	SDCCAG8	-2.022	-0.70879	-0.066499
7175	TPR	-2.02	-0.860589	-0.80901
10900	RUNDC3A	-2.017	-0.675726	-0.272956
7106	TSPAN4	-2.016	-0.743025	0.13239
64150	DIO3OS	-2.015	-1.3533	-0.142803
254439	C11orf86	-2.01	-1.16515	-0.0747665
29903	CCDC106	-2.005	-1.03028	-0.133415
286046	XKR6	-2.004	-0.961176	-0.240112
