# Supplementary material for: A Role for the VPS Retromer in Brucella Intracellular Replication Revealed by Genomewide siRNA Screening
Source: mSphere. 2019 Jun 26;4(3):e00380-19. doi: 10.1128/mSphere.00380-19 (PMC6595151; doi:10.1128/mSphere.00380-19)
Supplement: TABLE S2 [file mSphere.00380-19-st002.xlsx]

## Sheet: Legend Table S1&S2
Table S1&S2
Header	Description
Gene_ID	Entrez gene ID
RSA_LogP	Log10 of the RSA output P-value. Cut-off: P-val ≤ 0.01 (see Materials and Methods)
Infection Index	Average infection index from all siRNA targetting a given gene (see Materials and Methods)
Cell Count Index	Average cell count index from all siRNA targetting a given gene (see Materials and Methods)

## Sheet: Table S2 RSA_HitListUp
Gene_ID	Gene Symbol	RSA_LogP	Infection Index	CellCount Index
4659	PPP1R12A	-8.183	3.29163	-1.44214
7756	ZNF207	-7.507	2.94373	-1.29612
91750	LIN52	-5.358	1.33782	-0.330951
9493	KIF23	-4.673	1.5436	-1.01801
3646	EIF3E	-4.274	2.03538	-2.28654
10036	CHAF1A	-4.177	1.9906	-1.06769
1175	AP2S1	-4.172	1.25692	-0.412836
8394	PIP5K1A	-4.152	2.62643	0.184592
57448	BIRC6	-4.111	1.86748	0.24317
2580	GAK	-4.109	1.72786	-1.32234
11337	GABARAP	-3.951	1.53509	-0.302875
1660	DHX9	-3.851	1.16193	-0.352566
84844	PHF5A	-3.816	2.54257	-2.64542
54741	LEPROT	-3.759	1.93896	-0.519726
10480	EIF3M	-3.65745	1.26224	-1.22062
55696	RBM22	-3.651	2.1585	-1.5245
386672	KRTAP10-4	-3.602	2.68485	-0.54273
81793	TLR10	-3.5063	1.11336	-0.146683
29127	RACGAP1	-3.454	1.21172	-0.650928
55643	BTBD2	-3.405	2.30991	-1.23692
10592	SMC2	-3.383	1.68385	-1.44581
160	AP2A1	-3.327	1.37762	0.175208
6603	SMARCD2	-3.288	1.12833	-0.292919
22916	NCBP2	-3.263	0.824994	-0.382535
94104	PAXBP1	-3.245	1.37555	-0.209971
4781	NFIB	-3.162	1.51051	-0.093242
2324	FLT4	-3.147	1.66579	-1.30164
10886	NPFFR2	-3.147	2.32208	-0.142576
1213	CLTC	-3.138	1.08464	-0.255476
64223	MLST8	-3.123	1.56367	-1.30889
10979	FERMT2	-3.115	0.674689	-0.331024
442444	FAM47C	-3.062	1.8467	-0.0436908
27339	PRPF19	-3.052	1.21223	-1.70728
55520	ELAC1	-3.016	2.17072	-1.21972
116225	ZMYND19	-3.002	1.13764	0.527211
284661	LINC01777	-3.001	2.53006	-0.424967
5681	PSKH1	-2.993	1.40445	0.327072
150483	TEKT4	-2.969	2.19969	-1.15598
7791	ZYX	-2.951	1.39148	-0.204335
340205	TREML1	-2.92808	1.03111	-0.182531
8065	CUL5	-2.897	1.26447	-0.201368
4863	NPAT	-2.894	1.1611	-1.00657
4956	ODF1	-2.828	1.55419	-0.169454
135924	OR9A2	-2.811	1.77313	-0.0832317
57521	RPTOR	-2.803	1.39907	0.3493
164153	UBL4B	-2.80031	0.607522	0.0595157
3237	HOXD11	-2.794	1.65133	-0.495257
441317	FAM90A7P	-2.786	1.5231	1.17892
57805	CCAR2	-2.784	2.00338	-0.348697
51503	CWC15	-2.783	1.23481	-2.19736
342926	ZNF677	-2.774	1.63534	0.107359
54658	UGT1A1	-2.766	1.55768	-0.158199
158131	OR1Q1	-2.765	1.51134	-0.341135
284805	C20orf203	-2.756	1.93173	-0.572413
54443	ANLN	-2.752	1.50229	-1.34433
57558	USP35	-2.704	1.15483	0.010622
9267	CYTH1	-2.662	1.46731	-0.135448
256380	SCML4	-2.662	1.94807	-1.3367
55205	ZNF532	-2.657	1.8184	-0.13204
401115	C4orf48	-2.656	2.22042	-1.07139
5688	PSMA7	-2.651	0.843314	-1.52447
8666	EIF3G	-2.632	1.54984	-2.0126
6446	SGK1	-2.63	1.87824	0.254918
8372	HYAL3	-2.625	1.52928	-0.280517
51561	IL23A	-2.616	2.68971	0.413467
23524	SRRM2	-2.612	1.50651	-1.0163
6790	AURKA	-2.607	1.20594	-1.11649
51096	UTP18	-2.603	1.84664	-1.76709
55127	HEATR1	-2.592	0.976771	-0.674926
55178	MRM3	-2.591	2.2834	-1.41185
391194	OR2M2	-2.583	2.0017	0.146751
374407	DNAJB13	-2.58	1.55101	-0.444477
390191	OR5B12	-2.575	1.23917	0.492352
6625	SNRNP70	-2.567	2.29636	-2.2781
51363	CHST15	-2.567	1.5224	-0.049205
4670	HNRNPM	-2.561	1.99257	-1.04932
1211	CLTA	-2.55483	0.97773	-0.218493
343990	KIAA1211L	-2.541	1.68212	-0.122796
387914	SHISA2	-2.534	0.709477	-0.0173955
1182	CLCN3	-2.516	1.06382	-0.740128
9070	ASH2L	-2.516	1.43323	-0.913932
55201	MAP1S	-2.504	1.47099	-1.09159
55731	FAM222B	-2.504	2.34939	0.147584
3064	HTT	-2.49	1.30105	-0.778805
25894	PLEKHG4	-2.488	1.50667	-0.205991
84946	LTV1	-2.484	1.38651	-0.505147
23166	STAB1	-2.47	1.64905	-0.873793
26585	GREM1	-2.466	0.892494	0.23534
2013	EMP2	-2.465	1.96801	-0.36084
8662	EIF3B	-2.453	1.34909	-0.904059
3957	LGALS2	-2.451	1.24271	-0.109974
5145	PDE6A	-2.448	2.63689	-0.877468
5886	RAD23A	-2.448	1.74249	-0.265033
6921	ELOC	-2.448	1.77761	-0.527174
5607	MAP2K5	-2.447	1.18134	0.348161
4134	MAP4	-2.44434	0.867683	-0.477914
1173	AP2M1	-2.444	0.763183	-0.234088
8175	SF3A2	-2.439	1.46487	-2.50301
6923	ELOB	-2.436	3.37453	-1.79192
4967	OGDH	-2.418	1.09944	-0.475252
222546	RFX6	-2.4	1.23332	-0.121614
389383	CLPSL2	-2.389	1.71483	-1.02088
57522	SRGAP1	-2.385	0.966061	-0.00417333
4066	LYL1	-2.379	1.68311	-0.34109
51755	CDK12	-2.372	0.942123	-0.414209
1050	CEBPA	-2.369	1.46474	-0.416843
163131	ZNF780B	-2.363	1.34068	-0.285506
25903	OLFML2B	-2.356	1.82322	-0.167999
81031	SLC2A10	-2.35554	0.425146	-0.0997724
8668	EIF3I	-2.349	1.17152	-1.36015
2050	EPHB4	-2.342	0.724695	-0.450433
9277	WDR46	-2.337	1.18078	-1.66168
140578	CHODL	-2.337	1.05641	0.545345
2091	FBL	-2.317	2.05895	-2.61473
7111	TMOD1	-2.312	1.43159	-0.0122141
8310	ACOX3	-2.31	1.46242	0.448995
389558	FAM180A	-2.31	1.24717	0.138565
10054	UBA2	-2.304	1.31282	1.13852
284383	OR2Z1	-2.304	1.30369	-0.316989
8574	AKR7A2	-2.302	2.06088	-0.010488
79577	CDC73	-2.298	1.00397	-0.607713
59272	ACE2	-2.295	1.18674	-0.253265
9649	RALGPS1	-2.288	1.07521	0.0913
51593	SRRT	-2.288	1.12423	-0.366357
2268	FGR	-2.275	0.656844	-0.158886
100272216	-	-2.274	1.77981	0.0280765
81558	FAM117A	-2.27	1.72629	0.228658
85452	CFAP74	-2.269	1.22482	-0.49479
2686	GGT7	-2.258	1.12938	-0.570527
79958	DENND1C	-2.257	2.51011	-1.31598
145258	GSC	-2.253	0.845493	-0.0980626
57645	POGK	-2.248	1.19514	-0.112641
64518	TEKT3	-2.244	0.864944	-0.268896
429	ASCL1	-2.239	1.78755	-0.857405
246778	IL27	-2.234	1.0584	-0.285065
23435	TARDBP	-2.224	1.24807	0.418652
611	OPN1SW	-2.223	1.53974	-1.37904
5518	PPP2R1A	-2.223	1.88258	-2.24122
150291	MORC2-AS1	-2.219	1.63691	-0.60441
83706	FERMT3	-2.218	1.4355	-0.323311
10458	BAIAP2	-2.21745	0.613447	-0.193416
4651	MYO10	-2.215	0.814681	0.049358
5522	PPP2R2C	-2.207	1.35955	-0.0634264
200186	CRTC2	-2.206	0.985733	0.0185774
462	SERPINC1	-2.205	1.72121	0.139506
7272	TTK	-2.2	1.25859	-0.83228
80153	EDC3	-2.199	1.32847	0.380512
8533	COPS3	-2.197	1.4141	0.0108453
26052	DNM3	-2.196	0.71745	0.53252
353088	ZNF429	-2.18	1.71504	-0.2561
3937	LCP2	-2.17	1.20243	0.592404
5908	RAP1B	-2.17	1.96467	0.244457
27303	RBMS3	-2.166	1.14686	-0.779972
23053	ZSWIM8	-2.165	2.14473	-0.502538
55612	FERMT1	-2.164	1.146	-0.222662
55599	RNPC3	-2.157	1.28314	-1.09594
55860	ACTR10	-2.152	1.0269	-1.29951
23484	LEPROTL1	-2.142	1.53599	-0.181539
3790	KCNS3	-2.141	2.28602	-0.690243
84873	ADGRG7	-2.141	1.0778	-0.160493
25759	SHC2	-2.139	2.17661	-0.169666
2014	EMP3	-2.135	1.99412	0.377658
23277	CLUH	-2.131	1.43337	-0.272939
340508	GAS2L1P2	-2.131	2.29435	-0.407125
55683	KANSL3	-2.12941	0.542956	-0.636674
51684	SUFU	-2.129	0.804259	-0.574138
80745	THUMPD2	-2.126	1.28398	-0.210063
6206	RPS12	-2.114	1.53496	-2.49003
23353	SUN1	-2.107	1.14778	-0.0530773
3297	HSF1	-2.091	1.88412	-0.925763
26027	ACOT11	-2.09	1.98692	-0.400636
57732	ZFYVE28	-2.084	0.542021	-0.662649
23350	U2SURP	-2.081	0.913067	-0.72293
84101	USP44	-2.079	1.07821	0.338692
85474	LBX2	-2.077	1.32913	-0.359816
203228	C9orf72	-2.077	1.50113	0.628057
55512	SMPD3	-2.076	1.28906	-0.132615
23569	PADI4	-2.074	1.11356	-0.417138
79758	DHRS12	-2.074	1.92775	-0.896658
91392	ZNF502	-2.074	1.23893	0.0928328
85479	DNAJC5B	-2.073	0.965161	0.412646
127253	TYW3	-2.069	0.527828	-0.215252
11346	SYNPO	-2.058	0.811315	0.415775
7216	TRO	-2.056	1.10177	0.160687
766	CA7	-2.052	1.38678	-0.507977
5989	RFX1	-2.051	1.66417	-0.390196
51008	ASCC1	-2.047	1.28871	0.328581
11267	SNF8	-2.043	0.817284	-0.0406533
83481	EPPK1	-2.043	1.19059	0.0754467
284424	MIR7-3HG	-2.043	0.92588	-0.412633
57680	CHD8	-2.042	0.755371	-0.389437
8900	CCNA1	-2.041	1.27284	-0.30666
7625	ZNF74	-2.037	1.50356	0.06432
10301	DLEU1	-2.034	1.59599	0.0204
55833	UBAP2	-2.033	1.1848	0.060955
64506	CPEB1	-2.022	0.962886	0.542704
2067	ERCC1	-2.017	1.36606	-0.53653
92822	ZNF276	-2.014	1.2681	-1.1338
10910	SUGT1	-2.012	1.00611	-0.0991374
11066	SNRNP35	-2.011	1.76726	-0.335906
7482	WNT2B	-2.007	0.681583	0.191136
51314	NME8	-2.005	0.54631	-0.444931
